# Supplementary material for: Evaluation of Toxic Elements in Commercial Dried Mushrooms from the Polish Market: Exposure Assessment and Health Risk Characterization
Source: Molecules. 2026 May 29;31(11):1865. doi: 10.3390/molecules31111865 (PMC13258499; doi:10.3390/molecules31111865)
Supplement: Supplementary file 1 [file molecules-31-01865-s001.zip]

Archive with 1 entries (1 files):
- molecules-4309261-supplementary.pdf
